# Supplementary material for: Clairvoyant Melon Maturity Detection Enabled by Doctor-Blade-Coated Photonic Crystals
Source: Sensors (Basel). 2021 Oct 24;21(21):7046. doi: 10.3390/s21217046 (PMC8586947; doi:10.3390/s21217046)
Supplement: Supplementary file 1 [file sensors-21-07046-s001.zip]

Archive with 1 entries (1 files):
- sensors-1404976-supplementary.pdf
